# Supplementary material for: Attempting to Create a Pathway to 15-Deacetylcalonectrin with Limited Accumulation in Cultures of Fusarium Tri3 Mutants: Insight into Trichothecene Biosynthesis Machinery
Source: Int J Mol Sci. 2024 Jun 11;25(12):6414. doi: 10.3390/ijms25126414 (PMC11203908; doi:10.3390/ijms25126414)
Supplement: Supplementary file 1 [file ijms-25-06414-s001.zip]

Archive with 1 entries (1 files):
- ijms-3015079-supplementary.pdf
